# Supplementary material for: Synthesis of Imidazolium Salts Linked to a t-Butylcalix[4]arene Framework and the Isolation of Interesting By-Products
Source: Molecules. 2025 Oct 1;30(19):3954. doi: 10.3390/molecules30193954 (PMC12526095; doi:10.3390/molecules30193954)
Supplement: Supplementary file 1 [file molecules-30-03954-s001.zip]

Archive with 1 entries (1 files):
- molecules-3816973-supplementary.pdf
